# Supplementary material for: Ammonia and Particulate Matter Emissions at a Korean Commercial Pig Farm and Influencing Factors
Source: Animals (Basel). 2023 Oct 27;13(21):3347. doi: 10.3390/ani13213347 (PMC10649674; doi:10.3390/ani13213347)
Supplement: Supplementary file 1 [file animals-13-03347-s001.zip]

Archive with 1 entries (1 files):
- animals-2669095-SI.pdf
